# Supplementary material for: LabTrove: A Lightweight, Web Based, Laboratory “Blog” as a Route towards a Marked Up Record of Work in a Bioscience Research Laboratory
Source: PLoS One. 2013 Jul 23;8(7):e67460. doi: 10.1371/journal.pone.0067460 (PMC3720848; doi:10.1371/journal.pone.0067460)
Supplement: File S3 — Generating structured data from unstructured and partially structured LabTrove entries. The zip file contains 3 files the python script (blogextract.py) used to generate the data described in Figure 5 and Table 1, the raw data generated as an html table (table.html), along with some minimal testing scripts (test.py). The blogextract.py script can be called directly from the command line to parse tables in any LabTrove blog, by providing the URL, along with the metadata key and values for the posts to parse. By default it will generate the same data as presented in table.html. (ZIP) [file pone.0067460.s007.zip › LabTroveExtract/blogextract.py]

# LaBLogPost: A python library for interacting with the University
# of Southampton LaBLog System as an electronic lab notebook
#
# Public Domain Waiver:
# To the extent possible under law, Cameron Neylon has waived all 
# copyright and related or neighboring rights to lablogpost.py
# This work is published from United Kingdom.
#
# See http://creativecommons.org/publicdomain/zero/1.0/
#
# Dependencies: The application requires a range of modules from the
# Python 2.6 standard library. If you wish to run the (limited) test
# set then some of the tests use assertions that are only available
# in the Python 2.7 unittest module. These are annotated in the code.
# 
# The LaBLog REST API is documented at: 
# http://chemtools.chem.soton.ac.uk/wiki/index.php?title=Blog:API_REST

import urllib2
import re
from xml.etree import ElementTree as ET
import pprint

class LabTroveTableExtraction:
    """Class to define an extraction of structured data from a set of LabTrove posts"""

    def __init__(self, blogurl=None, key=None, value=None):
        self.blogurl = blogurl
        self.key = key
        self.value = value
        self.requesturl = None
        self.response = None
        self.postlist = None
        self.tableslist = None
        self.datadict = None
        self.tablearray = None

        if blogurl and key and value:
            self.postlist = self.getposts(self.blogurl, self.key, self.value)
            self.tableslist = self.extractdata(self.postlist)
            self.tablearray = self.constructtable(self.tableslist)
            self.htmltable = self.buildtable(self.tablearray)
    
    def getposts(self, blogurl, key, value):
        """Obtain list of posts matching key=key and value=value"""

        # Construct request URL and obtain XML
        self.requesturl = self.blogurl + '/meta/' + self.key + '/value/' + self.value + '/index.xml'
        print self.requesturl

        self.response = urllib2.urlopen(self.requesturl)
        parsedresponse = ET.parse(self.response)


        # Construct a list and get the urls for xml for each post
        postlist = []
        posts = parsedresponse.getiterator('post')
        for post in posts:
            postlist.append(post.find('formats').findall('format')[1].text)

        return postlist

    def extractdata(self, postlist=None):
        """Obtain table terms for a set of posts

        This function will take a list of xml posts and obtain the table contents
        for each one. It currently assumes that all tables have the same format.
        """

        if postlist = None:
            postlist = self.postlist

        tableslist = []
        for post in postlist:
            postxml = urllib2.urlopen(post)
            parsedpost = ET.parse(postxml)
            content = ET.tostring(parsedpost.find('post').find('content'))
            tableslist.append(self.parsetablerows(content))

        return tableslist

    def parsetablerows(self, content):
        """Finds and parses the rows of tables in a single post"""

        row ='(\\[m?row\\])'	# Square Braces 1
        heading ='(.*?)'	# Variable Name 1
        col = '(\\[m?col\\])'	# Square Braces 2
        value = '(.*?)'	# Variable Name 2
        endrow = '(\\[\\/m?row\\])'	# Square Braces 3

        rg = re.compile(row+heading+col+value+endrow,re.IGNORECASE|re.DOTALL)
        rows = rg.finditer(content)

        datadict = {}
        for row in rows:
            datadict[row.group(2)] = row.group(4)

        return datadict

    def constructtable(self, tableslist=None):
        """Construct a table containing the extracted data

        Function currently assumes that tableslist and postlist can be trusted
        to be in synch. This may not be true if a post retrieval fails."""

        if tableslist == None:
            tableslist =self.tableslist

        # Determine the full set of keys
        fullkeys = set([])

        i=0
        while i < (len(tableslist)-1):
            commonkeys = set(tableslist[i].keys()) | set(tableslist[i+1].keys())
            fullkeys = fullkeys | commonkeys
            i+=1

        # Collect the keys and values to build an array
        dictkeylist = []
        for key in fullkeys:
            dictkeylist.append(key)
            dictkeylist.sort()

        tablearray = [dictkeylist]
        for table in tableslist:
            row = [table.get(str(itemkey)) for itemkey in dictkeylist]
            tablearray.append(row)

        return tablearray

    def buildtable(self, tablearray=None):
        """Build the html to return an actual table"""

        if tablearray == None:
            tablearray = self.tablearray
        returnhtml = ET.Element('table')
        for row in tablearray:
            tablerow = ET.SubElement(returnhtml,'tr')
            for cell in row:
                entry = ET.SubElement(tablerow, 'td')
                entry.text = cell

        html = ET.tostring(returnhtml)
        return html

if __name__ == '__main__':
    import sys
    args = sys.argv
    if len(args) > 3:
        blog = args[1]
        metakey = args[2]
        value = args[3]

    else:
        blog = "http://biolab.isis.rl.ac.uk/camerons_labblog"
        metakey = "DNA"
        value = "oligonucleotide"

    run = LabTroveTableExtraction(blog, metakey, value)
    f = open("table.html", 'w')
    f.write(run.buildtable())

    
                   
